# Supplementary material for: Antibiotic Susceptibility of Bartonella Grown in Different Culture Conditions
Source: Pathogens. 2021 Jun 8;10(6):718. doi: 10.3390/pathogens10060718 (PMC8229624; doi:10.3390/pathogens10060718)
Supplement: Supplementary file 1 [file pathogens-10-00718-s001.zip]

Archive with 1 entries (1 files):
- pathogens-1250348-supplementary.pdf
